# Supplementary material for: Zopfiellamides C and D, New Decalin-Type Tetramic Acid Derivatives from the Marine-Derived Fungus Aspergillus sp. NF666
Source: Molecules. 2025 Mar 28;30(7):1502. doi: 10.3390/molecules30071502 (PMC11990187; doi:10.3390/molecules30071502)
Supplement: Supplementary file 1 [file molecules-30-01502-s001.zip]

Archive with 1 entries (1 files):
- molecules-3470754-supplementary.pdf
